# Supplementary material for: Bacterial Community Composition and Function of Tropical River Ecosystem along the Nandu River on Hainan Island, China
Source: Int J Environ Res Public Health. 2022 Dec 26;20(1):382. doi: 10.3390/ijerph20010382 (PMC9819888; doi:10.3390/ijerph20010382)
Supplement: Supplementary file 1 [file ijerph-20-00382-s001.zip]

Archive with 1 entries (1 files):
- ijerph-1936624-supplementary.pdf
